# Supplementary material for: Image quality characterization of an ultra‐high‐speed kilovoltage cone‐beam computed tomography imaging system on an O‐ring linear accelerator
Source: J Appl Clin Med Phys. 2024 Apr 4;25(5):e14337. doi: 10.1002/acm2.14337 (PMC11087174; doi:10.1002/acm2.14337)
Supplement: Supplementary file 1 — Supporting Information [file ACM2-25-e14337-s001.xlsx]

## Sheet: Sheet1
Supplementary Table 1. Detailed Imaging Performance Characterization Metrics from Individual Scan Protocols.
		Ethos FDK	Ethos iCBCT	Hypersight FDK	Hypersight iCBCT	Hypersight CBCTp
Spatial resolution at MTF 50% [cycles/mm]	Head	0.413	0.406	0.380	0.396	0.363
	Thorax	0.231	0.195	0.256	0.229	0.176
	Pelvis	0.309	0.276	0.206	0.263	0.244
	Pelvis large	0.256	0.319	0.202	0.249	0.187
Spatial resolution at MTF 25% [cycles/mm]	Head	0.561	0.549	0.525	0.541	0.504
	Thorax	0.327	0.277	0.333	0.301	0.254
	Pelvis	0.394	0.356	0.297	0.345	0.327
	Pelvis large	0.352	0.387	0.295	0.325	0.267
Spatial resolution at MTF 10% [cycles/mm]	Head	0.678	0.656	0.652	0.654	0.631
	Thorax	0.428	0.347	0.393	0.363	0.336
	Pelvis	0.464	0.420	0.403	0.413	0.409
	Pelvis large	0.445	0.436	0.403	0.394	0.351
Spatial resolution at MTF 5% [cycles/mm]	Head	0.736	0.707	0.726	0.709	0.703
	Thorax	0.519	0.395	0.426	0.405	0.408
	Pelvis	0.519	0.451	0.432	0.461	0.475
	Pelvis large	0.519	0.458	0.436	0.462	0.452
Spatial resolution at MTF 50% [cycles/pixel]	Head	0.227	0.223	0.209	0.218	0.200
	Thorax	0.222	0.188	0.246	0.220	0.169
	Pelvis	0.297	0.266	0.198	0.253	0.235
	Pelvis large	0.246	0.307	0.194	0.240	0.180
Spatial resolution at MTF 25% [cycles/pixel]	Head	0.309	0.302	0.289	0.298	0.277
	Thorax	0.315	0.266	0.320	0.290	0.244
	Pelvis	0.379	0.342	0.286	0.332	0.315
	Pelvis large	0.339	0.372	0.284	0.313	0.257
Spatial resolution at MTF 10% [cycles/pixel]	Head	0.373	0.361	0.359	0.360	0.347
	Thorax	0.412	0.334	0.378	0.349	0.323
	Pelvis	0.446	0.404	0.388	0.397	0.393
	Pelvis large	0.428	0.419	0.388	0.379	0.338
Spatial resolution at MTF 5% [cycles/pixel]	Head	0.405	0.389	0.399	0.390	0.387
	Thorax	0.499	0.380	0.410	0.390	0.392
	Pelvis	0.499	0.434	0.416	0.443	0.457
	Pelvis large	0.499	0.441	0.419	0.444	0.435
Contrast resolution [CNR]	Head	0.70	1.19	1.20	1.77	19.17
	Thorax	3.32	4.29	3.86	6.32	14.79
	Pelvis	6.70	9.64	7.24	8.75	14.76
	Pelvis large	8.65	10.41	7.71	14.83	25.32
Contrast resolution [CNR/sqrt(mAs)]	Head	0.059	0.101	0.127	0.188	0.675
	Thorax	0.191	0.247	0.291	0.476	0.558
	Pelvis	0.204	0.294	0.334	0.403	0.652
	Pelvis large	0.227	0.273	0.335	0.645	0.799
Uniformity [HU]	Head	10.73	11.42	7.90	11.40	10.46
	Thorax	10.41	15.00	9.89	14.39	12.61
	Pelvis	11.03	14.74	9.44	15.30	11.15
	Pelvis large	15.86	17.15	11.86	13.81	13.67
Noise [HU]	Head	41.01	31.42	31.85	20.77	3.50
	Thorax	11.66	10.41	9.38	7.84	3.43
	Pelvis	6.60	5.56	5.98	4.81	3.87
	Pelvis large	5.48	4.80	5.06	3.95	2.67
Noise [HU*sqrt(mAs)]	Head	483.33	370.30	298.78	194.79	99.37
	Thorax	202.18	180.50	124.34	103.91	90.98
	Pelvis	216.29	182.21	129.69	104.21	87.63
	Pelvis large	209.12	183.17	116.12	90.62	84.64
CT number linearity	Head	19.21	17.79	15.90	13.07	15.99
	Thorax	15.12	19.35	15.14	18.06	13.39
	Pelvis	15.59	14.74	15.47	18.81	12.63
	Pelvis large	15.06	14.03	18.18	18.16	12.73
